# Supplementary material for: Unveiling the capabilities of vision transformers in sperm morphology analysis: a comparative evaluation
Source: PeerJ Comput Sci. 2025 Sep 10;11:e3173. doi: 10.7717/peerj-cs.3173 (PMC12453802; doi:10.7717/peerj-cs.3173)
Supplement: Supplemental Information 1 [file peerj-cs-11-3173-s001.py]

import torch
from transformers import AutoFeatureExtractor, AutoModelForImageClassification
from datasets import load_dataset, load_metric
from sklearn.metrics import classification_report, confusion_matrix, precision_score, recall_score, f1_score, accuracy_score
import matplotlib.pyplot as plt
import seaborn as sns

# Use GPU if available
device = torch.device("cuda" if torch.cuda.is_available() else "cpu")
print(f"Using device: {device}")

# Model and dataset parameters
model_name = "google/vit-base-patch16-224" # Get the name of the models from huggingface and change it
output_dir = "results/vit-base-patch16-224-HuSHeM5x" #Rename the datasets according to each configuration.
num_folds = 5  # Number of folds

# Load the feature extractor
feature_extractor = AutoFeatureExtractor.from_pretrained(model_name)
print("Feature extractor loaded.")

# Load the accuracy metric
accuracy_metric = load_metric("accuracy")
print("Accuracy metric loaded.")

# Data processing function
def process_data(examples):
    images = [x.convert("RGB") for x in examples['image']]
    inputs = feature_extractor(images, return_tensors="pt")
    inputs['label'] = examples['label']
    return inputs

all_preds = []
all_labels = []
# For each fold, make predictions on the validation data and calculate the metric
for fold_index in range(1, 6):
    print(f"Making predictions on the test data for Fold {fold_index}...")

    # Load the model and move to GPU
    model = AutoModelForImageClassification.from_pretrained(f"{output_dir}/fold_{fold_index}").to(device)
    print(f"Model loaded for Fold {fold_index}.")

    # Load and process the test data
    test_path = f"./hushem5x/fold{fold_index}/test"
    test_dataset = load_dataset('imagefolder', data_dir=test_path, split='train')
    test_dataset = test_dataset.map(process_data, batched=True)
    test_dataset.set_format(type='torch', columns=['pixel_values', 'label'])
    print(f"Test data processed for Fold {fold_index}.")

    with torch.no_grad():
        for batch in test_dataset:
            inputs = batch['pixel_values'].unsqueeze(0).to(device)  # Move data to GPU
            labels = batch['label'].to(device)
            outputs = model(inputs)
            preds = torch.argmax(outputs.logits, dim=-1)

            all_labels.append(labels.cpu().item())  # Move back to CPU
            all_preds.append(preds.cpu().item())  # Move back to CPU

    # Calculate the metric
    accuracy = accuracy_score(all_labels, all_preds)
    precision = precision_score(all_labels, all_preds, average="weighted")
    recall = recall_score(all_labels, all_preds, average="weighted")
    f1 = f1_score(all_labels, all_preds, average="weighted")
    print(f"Accuracy for Fold {fold_index}: {accuracy}, Precision: {precision}, Recall: {recall}, F1 Score: {f1}")
    print("Classification Report")
    print(classification_report(all_labels, all_preds))
    # Plot confusion matrix
    cm = confusion_matrix(all_labels, all_preds)
    plt.figure(figsize=(10, 8))
    sns.heatmap(cm, annot=True, cmap="OrRd", fmt="d", annot_kws={"size": 10}, cbar=False)
    plt.xlabel("Predicted Labels")
    plt.ylabel("True Labels")
    plt.title(f"Confusion Matrix for Fold {fold_index}")
    plt.show()
    print(f"Confusion matrix plotted for Fold {fold_index}.")

print("Processing completed for all folds.")
