# Supplementary material for: Unveiling the capabilities of vision transformers in sperm morphology analysis: a comparative evaluation
Source: PeerJ Comput Sci. 2025 Sep 10;11:e3173. doi: 10.7717/peerj-cs.3173 (PMC12453802; doi:10.7717/peerj-cs.3173)
Supplement: Supplemental Information 3 [file peerj-cs-11-3173-s003.py]

from transformers import AutoModelForImageClassification, TrainingArguments, Trainer, AutoFeatureExtractor
from datasets import load_dataset, load_metric
from torch.optim import RMSprop
import matplotlib.pyplot as plt
import numpy as np
import os

# Model and dataset parameters
model_name = "google/vit-base-patch16-224" # Get the name of the models from huggingface and change it
output_dir = "results/vit-base-patch16-224-HuSHeM5x" #Rename the datasets according to each configuration.
batch_size = 32 # Number of batch
num_epochs = 20 # Number of epochs
num_folds = 5  # Number of folds
accuracy_metric = load_metric("accuracy")

# Feature extractor
feature_extractor = AutoFeatureExtractor.from_pretrained(model_name)
# List to store validation accuracies
val_accuracies = []

# Data processing function
def process_data(examples):
    images = [x.convert("RGB") for x in examples['image']]
    inputs = feature_extractor(images, return_tensors="pt")
    inputs['label'] = examples['label']
    return inputs

# Accuracy computation function
def compute_metrics(eval_pred):
    logits, labels = eval_pred
    predictions = np.argmax(logits, axis=-1)
    accuracy = accuracy_metric.compute(predictions=predictions, references=labels)
    return {"accuracy": accuracy["accuracy"]}

# Optimizer function
def get_optimizer(model):
    return RMSprop(model.parameters(), lr=1e-5)  # Change Learning rate and opt. method for every configuration

# Training function for each fold
def train_fold(fold_index):
    train_path = f"./hushem5x/fold{fold_index}/train" #Change  name for every dataset
    test_path = f"./hushem5x/fold{fold_index}/test"  #Change  name for every dataset

    # Load datasets
    train_dataset = load_dataset('imagefolder', data_dir=train_path, split='train')
    test_dataset = load_dataset('imagefolder', data_dir=test_path, split='train')

    # Get number of classes and class names
    num_classes = train_dataset.features['label'].num_classes
    class_names = train_dataset.features['label'].names
    print(f"Number of Classes: {num_classes}")
    print(f"Class Names: {class_names}")

    # Process data
    train_dataset = train_dataset.map(process_data, batched=True)
    test_dataset = test_dataset.map(process_data, batched=True)

    # Set dataset format
    train_dataset.set_format(type='torch', columns=['pixel_values', 'label'])
    test_dataset.set_format(type='torch', columns=['pixel_values', 'label'])

    # Define model and training parameters
    model = AutoModelForImageClassification.from_pretrained(model_name, num_labels=num_classes, ignore_mismatched_sizes=True)
    training_args = TrainingArguments(
        output_dir=f"{output_dir}/fold_{fold_index}",
        per_device_train_batch_size=batch_size,
        per_device_eval_batch_size=batch_size,
        num_train_epochs=num_epochs,
        evaluation_strategy="epoch",
        save_strategy="epoch",
        logging_dir=f"{output_dir}/fold_{fold_index}/logs",
        lr_scheduler_type="constant",
        load_best_model_at_end=True,  # Select the best model
    )

    # Define Trainer
    trainer = Trainer(
        model=model,
        args=training_args,
        train_dataset=train_dataset,
        eval_dataset=test_dataset,
        compute_metrics=compute_metrics,  # Include accuracy metric
        optimizers=(get_optimizer(model), None),
    )

    # Start training
    trainer.train()
    metrics = trainer.evaluate()
    val_accuracy = metrics['eval_accuracy']  # Use the 'eval_accuracy' key
    val_accuracies.append(val_accuracy)  # Append validation accuracy to list
    # Save the model
    trainer.save_model(f"{output_dir}/fold_{fold_index}") # Save models to infer confusion matrices

# Loop through all folds
for fold_index in range(1, num_folds + 1):
    print(f"Training for Fold {fold_index}...")
    train_fold(fold_index)
    print(f"Training for Fold {fold_index} completed.")

# Calculate average validation accuracy after 5 folds
average_val_accuracy = np.mean(val_accuracies)
print(f"Average Validation Accuracy after 5 Folds: {average_val_accuracy:.4f}")
